# Supplementary material for: Should the Pelvic Ring Be Closed After Tumor Resection? A Systematic Review
Source: Cancers (Basel). 2026 Jun 2;18(11):1828. doi: 10.3390/cancers18111828 (PMC13256594; doi:10.3390/cancers18111828)
Supplement: Supplementary file 1 [file cancers-18-01828-s001.zip]

Archive with 1 entries (1 files):
- cancers-4234071-supplementary.pdf
